# Supplementary material for: Long-Term Polyethylene (Bio)Degradation in Landfill: Environmental and Human Health Implications from Comprehensive Analysis
Source: Molecules. 2024 May 25;29(11):2499. doi: 10.3390/molecules29112499 (PMC11173707; doi:10.3390/molecules29112499)
Supplement: Supplementary file 1 [file molecules-29-02499-s001.zip]

Archive with 1 entries (1 files):
- molecules-3022027-supplementary.pdf
